# Supplementary material for: Economic Evaluations of Health Service Interventions Targeting Patients with Multimorbidities: A Scoping Literature Review
Source: Int J Integr Care. 2025 Jan 23;25(1):3. doi: 10.5334/ijic.8623 (PMC11760752; doi:10.5334/ijic.8623)
Supplement: Supplementary File. — Supplementary Tables 1 to 3. [file ijic-25-1-8623-s1.xlsx]

## Sheet: Supplementary Table 1
Supplementary Table 1. List of organizational-type interventions analysed based on a 6-dimension framework by Ferrara et al.
Study	Intervention description	Process Mgmt.	Data analytics	Integrated service delivery	ICT & Technology	HRM	Financing
Aragones, 2020	Clinical guideline into eHRs to guide GPs decisions	Yes	Yes
Piera-Jiménez, 2021	ICT–enhanced integrated care model that enables telemonitoring, increasing integrated care	Yes	Yes	Yes
Schmidt, 2017	CGA: initial assessment and nurse aftercare by phone				Yes	Yes
Evans, 2011	Palliative care by community-based multidisc specialists			Yes		Yes
Thorn, 2020	Review of patients’ health with nurse, pharmacist & GP					Yes
Henderson, 2013	Risk-based alert system to trigger physician response	Yes	Yes
Maru, 2018	Nurse-led care linked with home care and community HCP			Yes		Yes
Rose, 2015	Medication review by pharmacists & home-care support			Yes		Yes
Martin-Lesende, 2011	Telemonitoring intervention based on patient self-measurement & phone contacts with the doctor	Yes			Yes
Bower, 2012	Structured and patient-centred approach to the routine management of long-term conditions	Yes
Herkert, 2020	Collection of PRO on a platform & monitoring by case manager	Yes			Yes
Johnson, 2012	Collaborative care model aimed at reducing depressive symptoms			Yes		Yes
Man, 2016	Replacing reviews of each disease with patient-centred ones	Yes		Yes
Lanzeta, 2016	Improve communication bw/ PC & hospital professionals	Yes				Yes
Weber, 2012	Integrated multidisciplinary care model			Yes		Yes
Gillespie, 2017	How to conduct a GP-led medicines review with patients	Yes
Miklavcic, 2020	In-home visits, group wellness program, case conferencing and care coordination	Yes		Yes		Yes

## Sheet: Supplementary Table 2
Supplementary Table 2. List of patient-oriented type interventions
Study	Intervention description	Psycho-educational	Self-management	Self-efficacy
Belnap, 2019	Lifestyle modification, increasing medication adherence, monitoring symptom	Yes
Duarte, 2015	Provide information on depression, delivering psychological interventions and monitoring progress	Yes
Russo, 2012	Enhance patient self-management, treatment intensification, coordination, and continuity of care		Yes
Camacho, 2016	Evidence-based low-intensity psychological treatments	Yes
Nobis, 2013	Web-based self-help program to address diabetes-specific aspects with online guided sessions		Yes	Yes
Casanas, 2019	Weekly sessions on chronic pathology and depression; lifestyle; breathing techniques; behavioral activation; self-esteem and assertiveness	Yes		Yes
Pedersen, 2021	Support with sleep and lifestyle changes, and psychological tools through an online platform	Yes	Yes
Gray, 2016	Improve patient self-management and shared decision-making between patients and HCP	Yes	Yes
Miklavcic, 2020	In-home visits, group wellness program, case conferencing and care coordination			Yes

## Sheet: Supplementary Table 3
Supplementary Table 3. CHEERS Checklist
	Item	Guidance for Reporting	Aragones, 2020	Belnap, 2019	Piera-Jiménez, 2021	Schmidt, 2017	Evans, 2011	Duarte, 2015	Thorn, 2020	Henderson, 2013	Maru, 2018	Russo, 2012	Camacho, 2016	Nobis, 2013	Rose, 2015	Casanas, 2019	Pedersen, 2021	Martin-Lesende, 2011	Bower, 2012	Gray, 2016	Herkert, 2020	Johnson, 2012	Man, 2016	Miklavcic, 2020	Lanzeta, 2016	Weber, 2012	Gillespie, 2017
TITLE
Title	1	Identify the study as an economic evaluation and specify the interventions being compared.	Fully met	Not met	Partially met	Not met	Not met	Fully met	Fully met	Fully met	Fully met	Fully met	Fully met	Fully met	Not met	Not met	Fully met	Not met	Fully met	Not met	Not met	Not met	Not met	Not met	Fully met	Not met	Fully met
ABSTRACT
Abstract	2	Provide a structured summary that highlights context, key methods, results and alternative analyses.	Fully met	Partially met	Partially met	Not met	Partially met	Fully met	Fully met	Fully met	Fully met	Fully met	Fully met	Fully met	Partially met	Partially met	Partially met	Partially met	Not met	Partially met	Not met	Fully met	Partially met	Not met	Fully met	Not met	Fully met
INTRODUCTION
Background and objectives	3	Give the context for the study, the study question and its practical relevance for decision making in policy or practice.	Fully met	Fully met	Fully met	Partially met	Fully met	Fully met	Fully met	Fully met	Fully met	Fully met	Fully met	Fully met	Partially met	Fully met	Fully met	Fully met	Fully met	Fully met	Fully met	Fully met	Fully met	Fully met	Fully met	Fully met	Fully met
METHODS
Health economic analysis plan	4	Indicate whether a health economic analysis plan was developed and where available.	Partially met	Partially met	Partially met	Not met	Partially met	Partially met	Partially met	Partially met	Partially met	Partially met	Fully met	Partially met	Not met	Partially met	Not met	Partially met	Partially met	Not met	Not met	Not met	Not met	Partially met	Partially met	Not met	Partially met
Study population	5	Describe characteristics of the study population (such as age range, demographics, socioeconomic, or clinical characteristics).	Fully met	Partially met	Fully met	Fully met	Fully met	Partially met	Fully met	Fully met	Fully met	Fully met	Partially met	Fully met	Fully met	Fully met	Fully met	Fully met	Fully met	Partially met	Fully met	Fully met	Fully met	Fully met	Fully met	Fully met	Fully met
Setting and location	6	Provide relevant contextual information that may influence findings.	Partially met	Fully met	Fully met	Fully met	Fully met	Fully met	Fully met	Fully met	Fully met	Fully met	Fully met	Fully met	Fully met	Fully met	Fully met	Fully met	Fully met	Fully met	Fully met	Fully met	Fully met	Fully met	Fully met	Fully met	Fully met
Comparators	7	Describe the interventions or strategies being compared and why chosen.	Partially met	Fully met	Fully met	Fully met	Fully met	Fully met	Fully met	Fully met	Fully met	Fully met	Fully met	Fully met	Fully met	Fully met	Fully met	Fully met	Fully met	Fully met	Fully met	Fully met	Fully met	Fully met	Fully met	Fully met	Fully met
Perspective	8	State the perspective(s) adopted by the study and why chosen.	Fully met	Fully met	Fully met	Not met	Not met	Fully met	Fully met	Fully met	Fully met	Fully met	Fully met	Fully met	Fully met	Not met	Fully met	Fully met	Fully met	Fully met	Fully met	Fully met	Fully met	Fully met	Fully met	Not met	Fully met
Time horizon	9	State the time horizon for the study and why appropriate.	Fully met	Fully met	Fully met	Fully met	Fully met	Fully met	Fully met	Fully met	Fully met	Fully met	Fully met	Fully met	Fully met	Fully met	Fully met	Fully met	Fully met	Fully met	Fully met	Fully met	Fully met	Fully met	Fully met	Fully met	Fully met
Discount rate	10	Report the discount rate(s) and reason chosen.	Not applicable	Not met	Fully met	Not met	Not met	Fully met	Fully met	Not met	Fully met	Not met	Fully met	Not met	Not met	Fully met	Not met	Fully met	Fully met	Fully met	Not met	Fully met	Not met	Not met	Not met	Not met	Fully met
Selection of outcomes	11	Describe what outcomes were used as the measure(s) of benefit(s) and harm(s).	Fully met	Fully met	Fully met	Fully met	Fully met	Fully met	Fully met	Fully met	Fully met	Fully met	Fully met	Fully met	Fully met	Fully met	Fully met	Fully met	Fully met	Fully met	Fully met	Fully met	Fully met	Fully met	Fully met	Fully met	Fully met
Measurement of outcomes	12	Describe how outcomes used to capture benefit(s) and harm(s) were measured.	Fully met	Fully met	Fully met	Fully met	Fully met	Fully met	Fully met	Fully met	Fully met	Fully met	Fully met	Fully met	Fully met	Fully met	Fully met	Fully met	Fully met	Fully met	Fully met	Fully met	Fully met	Fully met	Fully met	Fully met	Fully met
Valuation of outcomes	13	Describe the population and methods used to measure and value outcomes.	Fully met	Fully met	Fully met	Partially met	Fully met	Fully met	Fully met	Fully met	Fully met	Fully met	Fully met	Fully met	Fully met	Fully met	Fully met	Fully met	Fully met	Partially met	Partially met	Fully met	Fully met	Fully met	Fully met	Fully met	Fully met
Measurement and valuation of resources and costs	14	Describe how costs were valued.	Fully met	Not met	Fully met	Not met	Fully met	Fully met	Fully met	Fully met	Fully met	Fully met	Fully met	Fully met	Partially met	Partially met	Fully met	Fully met	Fully met	Fully met	Fully met	Fully met	Partially met	Fully met	Fully met	Partially met	Fully met
Currency, price date, and conversion	15	Report the dates of the estimated resource quantities and unit costs, plus the currency and year of conversion.	Fully met	Not met	Fully met	Not met	Fully met	Fully met	Fully met	Fully met	Fully met	Fully met	Fully met	Fully met	Not met	Partially met	Fully met	Fully met	Fully met	Partially met	Fully met	Fully met	Partially met	Partially met	Fully met	Partially met	Fully met
Rationale and description of model	16	If modelling is used, describe in detail and why used. Report if the model is publicly available and where it can be accessed.	Partially met	Not met	Fully met	Not met	Fully met	Partially met	Partially met	Not met	Partially met	Not met	Fully met	Not met	Partially met	Not met	Not met	Partially met	Not met	Not met	Not met	Not met	Not met	Not met	Partially met	Not met	Partially met
Analytics and assumptions	17	Describe any methods for analysing or statistically transforming data, any extrapolation methods, and approaches for validating any model used.	Fully met	Not met	Not met	Not met	Fully met	Fully met	Fully met	Fully met	Fully met	Not met	Fully met	Not met	Partially met	Not met	Not met	Not met	Not met	Not met	Not met	Not met	Not met	Not met	Partially met	Not met	Not met
Characterizing heterogeneity	18	Describe any methods used for estimating how the results of the study vary for sub-groups.	Fully met	Not met	Not met	Not met	Fully met	Fully met	Fully met	Not met	Not met	Not met	Fully met	Not met	Not met	Not met	Not met	Not met	Not met	Not met	Not met	Not met	Not met	Not met	Not met	Not met	Not met
Characterizing distributional effects	19	Describe how impacts are distributed across different individuals or adjustments made to reflect priority populations.	Fully met	Not met	Not met	Not met	Not met	Not met	Not met	Not met	Not met	Not met	Fully met	Not met	Not met	Not met	Not met	Not met	Not met	Not met	Not met	Not met	Not met	Not met	Not met	Not met	Not met
Characterizing uncertainty	20	Describe methods to characterize any sources of uncertainty in the analysis.	Fully met	Not met	Not met	Not met	Fully met	Fully met	Fully met	Fully met	Fully met	Not met	Fully met	Not met	Not met	Not met	Partially met	Partially met	Not met	Not met	Partially met	Partially met	Not met	Partially met	Not met	Not met	Partially met
Approach to engagement with patients and others affected by the study	21	Describe any approaches to engage patients or service recipients, the general public, communities, or stakeholders (e.g., clinicians or payers) in the design of the study.	Not applicable	Not applicable	Not applicable	Not applicable	Not applicable	Not applicable	Not applicable	Not applicable	Not applicable	Not applicable	Not applicable	Not applicable	Not applicable	Not applicable	Not applicable	Not applicable	Not applicable	Not applicable	Not applicable	Not applicable	Not applicable	Not applicable	Not applicable	Not applicable	Not applicable
RESULTS
Study parameters	22	Report all analytic inputs (e.g., values, ranges, references) including uncertainty or distributional assumptions.	Partially met	Fully met	Fully met	Fully met	Fully met	Fully met	Fully met	Fully met	Fully met	Fully met	Fully met	Not applicable	Not applicable	Not applicable	Not applicable	Not applicable	Not applicable	Not applicable	Not applicable	Not applicable	Not applicable	Fully met	Fully met	Fully met	Fully met
Summary of main results	23	Report the mean values for the main categories of costs and outcomes of interest and summarise them in the most appropriate overall measure.	Fully met	Not met	Fully met	Partially met	Fully met	Fully met	Fully met	Fully met	Fully met	Fully met	Fully met	Not applicable	Not applicable	Not applicable	Not applicable	Not applicable	Not applicable	Not applicable	Not applicable	Not applicable	Not applicable	Partially met	Fully met	Partially met	Fully met
Effect of uncertainty	24	Describe how uncertainty about analytic judgments, inputs, or projections affect findings. Report the effect of choice of discount rate and time horizon, if applicable.	Fully met	Not met	Partially met	Not met	Fully met	Fully met	Fully met	Fully met	Fully met	Not met	Fully met	Not applicable	Not applicable	Not applicable	Not applicable	Not applicable	Not applicable	Not applicable	Not applicable	Not applicable	Not applicable	Partially met	Not met	Not met	Partially met
Effect of engagement with patients and others affected by the study	25	Report on any difference patient/service recipient, general public, community, or stakeholder involvement made to the approach or findings of the study	Not applicable	Not applicable	Not applicable	Not applicable	Not applicable	Not applicable	Not applicable	Not applicable	Not applicable	Not applicable	Not applicable	Not applicable	Not applicable	Not applicable	Not applicable	Not applicable	Not applicable	Not applicable	Not applicable	Not applicable	Not applicable	Not applicable	Not applicable	Not applicable	Not applicable
DISCUSSION
Study findings, limitations, generalizability, and current knowledge	26	Report key findings, limitations, ethical or equity considerations not captured, and how these could impact patients, policy, or practice.	Fully met	Fully met	Fully met	Fully met	Fully met	Fully met	Fully met	Fully met	Fully met	Fully met	Fully met	Not applicable	Not applicable	Not applicable	Not applicable	Not applicable	Not applicable	Not applicable	Not applicable	Not applicable	Not applicable	Fully met	Fully met	Fully met	Fully met
OTHER RELEVANT INFORMATION
Source of funding	27	Describe how the study was funded and any role of the funder in the identification, design, conduct, and reporting of the analysis	Fully met	Fully met	Fully met	Fully met	Fully met	Fully met	Fully met	Fully met	Fully met	Fully met	Fully met	Fully met	Fully met	Fully met	Fully met	Fully met	Fully met	Fully met	Fully met	Fully met	Fully met	Fully met	Fully met	Fully met	Fully met
Conflicts of interest	28	Report authors conflicts of interest according to journal or International Committee of Medical Journal Editors requirements.	Fully met	Fully met	Fully met	Fully met	Fully met	Fully met	Fully met	Fully met	Fully met	Fully met	Fully met	Fully met	Fully met	Fully met	Fully met	Fully met	Fully met	Fully met	Fully met	Fully met	Fully met	Fully met	Fully met	Fully met	Fully met
